# Supplementary material for: Ketogenic Diet High in Saturated Fat Promotes Colonic Claudin Expression without Changes in Intestinal Permeability to Iohexol in Healthy Mice
Source: Nutrients. 2023 Dec 20;16(1):18. doi: 10.3390/nu16010018 (PMC10780785; doi:10.3390/nu16010018)
Supplement: Supplementary file 1 [file nutrients-16-00018-s001.zip]

Archive with 1 entries (1 files):
- nutrients-2682706-supplementary.pdf
